# Supplementary material for: Fibrinogen Gamma Chain Promotes Aggregation of Vesicular Stomatitis Virus in Saliva
Source: Viruses. 2020 Mar 4;12(3):282. doi: 10.3390/v12030282 (PMC7150986; doi:10.3390/v12030282)
Supplement: Supplementary file 1 [file viruses-12-00282-s001.zip]

Archive with 3 entries (2 files):
- viruses-715475.suppl zip/
- viruses-715475.suppl zip/Supplementary data_v2.pdf
- viruses-715475.suppl zip/Table_S2_v2.xlsx
