# Supplementary material for: Fibrinogen Gamma Chain Promotes Aggregation of Vesicular Stomatitis Virus in Saliva
Source: Viruses. 2020 Mar 4;12(3):282. doi: 10.3390/v12030282 (PMC7150986; doi:10.3390/v12030282)
Supplement: Supplementary file 1 [file viruses-12-00282-s001.zip › viruses-715475.suppl zip/Table_S2_v2.xlsx]

## Sheet: Table S2
LFQ intensity Group 1			Majority protein IDs
24145	10622	12190	tr|Q53FJ5|Q53FJ5_HUMAN;tr|A0A024QZQ2|A0A024QZQ2_HUMAN;tr|C9JIZ6|C9JIZ6_HUMAN;tr|Q59EN5|Q59EN5_HUMAN;tr|B4DEK5|B4DEK5_HUMAN;tr|B4DRB7|B4DRB7_HUMAN;tr|Q5BJH1|Q5BJH1_HUMAN
12738	8907.7	6294.8	tr|B4DL49|B4DL49_HUMAN;tr|A8K2H4|A8K2H4_HUMAN;tr|A0A024R374|A0A024R374_HUMAN;tr|B4DMY4|B4DMY4_HUMAN;tr|B3KUJ8|B3KUJ8_HUMAN
10289	20615	20272	tr|A0A2R8Y6G6|A0A2R8Y6G6_HUMAN;tr|A0A024R4F1|A0A024R4F1_HUMAN;tr|E2DRY6|E2DRY6_HUMAN
3990.2	4806	14668	tr|A0A024R528|A0A024R528_HUMAN
115610	440690	461840	tr|A0A024R8D7|A0A024R8D7_HUMAN
13235	18930	0	tr|B4DNL5|B4DNL5_HUMAN;tr|A0A024R8S5|A0A024R8S5_HUMAN;tr|B4DJS0|B4DJS0_HUMAN;tr|I3L3P5|I3L3P5_HUMAN;tr|I3L312|I3L312_HUMAN
15292	11000	8727.7	tr|A0A024RC30|A0A024RC30_HUMAN
63623	18542	21455	tr|B4E397|B4E397_HUMAN;tr|B4DNS6|B4DNS6_HUMAN;tr|B4DV72|B4DV72_HUMAN;tr|Q8N4S1|Q8N4S1_HUMAN;tr|A0A024RDE1|A0A024RDE1_HUMAN;tr|B7ZB68|B7ZB68_HUMAN;tr|B4DFZ4|B4DFZ4_HUMAN
32286	30726	25862	tr|V9HWJ7|V9HWJ7_HUMAN;tr|A0A024RDT4|A0A024RDT4_HUMAN;tr|Q53FI1|Q53FI1_HUMAN;tr|Q59GX5|Q59GX5_HUMAN
76093	26057	23077	tr|E9PKG6|E9PKG6_HUMAN;tr|A0A087WSV8|A0A087WSV8_HUMAN;tr|Q2L696|Q2L696_HUMAN;tr|H0YEG8|H0YEG8_HUMAN
4135.2	7455.7	6007.8	tr|A0A0S2Z3P3|A0A0S2Z3P3_HUMAN;tr|A0A0S2Z3M3|A0A0S2Z3M3_HUMAN;tr|Q3KRA7|Q3KRA7_HUMAN;tr|Q6NSD8|Q6NSD8_HUMAN;tr|A0A087WUA0|A0A087WUA0_HUMAN;tr|A0A0S2Z3E8|A0A0S2Z3E8_HUMAN;tr|Q86Z09|Q86Z09_HUMAN;tr|Q8WW76|Q8WW76_HUMAN
0	0	28030	tr|A0A087WYT0|A0A087WYT0_HUMAN;tr|A0A087WV42|A0A087WV42_HUMAN;tr|A0A087WZY1|A0A087WZY1_HUMAN;tr|A0A087WYF5|A0A087WYF5_HUMAN;tr|A0A0A0MT31|A0A0A0MT31_HUMAN;tr|A0A024RAR0|A0A024RAR0_HUMAN;tr|A0A024RAQ4|A0A024RAQ4_HUMAN
2259.7	2595.2	112810	tr|A0A087WXI2|A0A087WXI2_HUMAN;tr|A0A087WUZ2|A0A087WUZ2_HUMAN
0	0	0	tr|A0A0A0MRD9|A0A0A0MRD9_HUMAN;tr|Q14552|Q14552_HUMAN
15904	15799	0	tr|B7Z4U6|B7Z4U6_HUMAN;tr|B7Z2X4|B7Z2X4_HUMAN;tr|A0A0A0MS51|A0A0A0MS51_HUMAN;tr|B7Z9A0|B7Z9A0_HUMAN;tr|B7Z6N2|B7Z6N2_HUMAN;tr|A0A0A0MT01|A0A0A0MT01_HUMAN;tr|B7Z992|B7Z992_HUMAN
11970	10289	16704	tr|C9JB68|C9JB68_HUMAN;tr|C9J5Z5|C9J5Z5_HUMAN;tr|A0A0A8K9B4|A0A0A8K9B4_HUMAN;tr|C9IZW7|C9IZW7_HUMAN
0	3640.1	2092.7	tr|A0A0B4J1R6|A0A0B4J1R6_HUMAN;tr|B3KSI4|B3KSI4_HUMAN;tr|B4E022|B4E022_HUMAN;tr|V9HWD9|V9HWD9_HUMAN;tr|Q53EM5|Q53EM5_HUMAN;tr|E9PFF2|E9PFF2_HUMAN;tr|A0A0K0K1H9|A0A0K0K1H9_HUMAN;tr|B4DVU1|B4DVU1_HUMAN
3676300	475630	400830	tr|A0A0C4DGN4|A0A0C4DGN4_HUMAN;tr|C3PTT6|C3PTT6_HUMAN;tr|G8H6I3|G8H6I3_HUMAN
9408.9	10717	9807.8	tr|A8K5I0|A8K5I0_HUMAN;tr|A0A1U9X7W4|A0A1U9X7W4_HUMAN;tr|A0A0G2JIW1|A0A0G2JIW1_HUMAN;tr|Q59EJ3|Q59EJ3_HUMAN;tr|B4DFN9|B4DFN9_HUMAN;tr|B4DNT8|B4DNT8_HUMAN;tr|B4DI39|B4DI39_HUMAN;tr|B4DWK5|B4DWK5_HUMAN;tr|B4DVU9|B4DVU9_HUMAN;tr|B4E1S9|B4E1S9_HUMAN;tr|B4E1T6|B4E1T6_HUMAN;tr|B4DNX1|B4DNX1_HUMAN;tr|B4E388|B4E388_HUMAN;tr|Q53FA3|Q53FA3_HUMAN;tr|B2RCQ9|B2RCQ9_HUMAN;tr|A0A1U9X7X9|A0A1U9X7X9_HUMAN;tr|A0A1…
2272.6	2858	2702.8	tr|F5GXS0|F5GXS0_HUMAN;tr|A0A140TA49|A0A140TA49_HUMAN;tr|A0A140TA44|A0A140TA44_HUMAN;tr|A0A140TA32|A0A140TA32_HUMAN;tr|A0A140TA29|A0A140TA29_HUMAN;tr|A0A0G2JL54|A0A0G2JL54_HUMAN;tr|A0A0G2JPR0|A0A0G2JPR0_HUMAN;tr|B4DDH0|B4DDH0_HUMAN;tr|B4E344|B4E344_HUMAN;tr|B4DIE5|B4DIE5_HUMAN
737.66	0	43557	tr|Q7M4Q5|Q7M4Q5_HUMAN;tr|A0A0G2JMN8|A0A0G2JMN8_HUMAN;tr|Q86YA1|Q86YA1_HUMAN;tr|A0A0G2JM13|A0A0G2JM13_HUMAN;tr|A0A0G2JR74|A0A0G2JR74_HUMAN;tr|A0A0G2JQ42|A0A0G2JQ42_HUMAN;tr|A0A0G2JRP6|A0A0G2JRP6_HUMAN;tr|G3V1M9|G3V1M9_HUMAN
107010	91357	138940	tr|A0A0K0K1J1|A0A0K0K1J1_HUMAN
3104.1	3673.6	8080.2	tr|A0A0K0K1J6|A0A0K0K1J6_HUMAN;tr|D9IAI1|D9IAI1_HUMAN;tr|B4DRT4|B4DRT4_HUMAN;tr|V9HW05|V9HW05_HUMAN
37675	9458.1	11017	tr|A0A0S2Z3Y1|A0A0S2Z3Y1_HUMAN;tr|B4DVE1|B4DVE1_HUMAN;tr|B4DI70|B4DI70_HUMAN;tr|B4DWA8|B4DWA8_HUMAN;tr|B3KP88|B3KP88_HUMAN;tr|B4DDG4|B4DDG4_HUMAN
6629.2	20192	8330	tr|A0A0X9UWL5|A0A0X9UWL5_HUMAN;tr|A0A0X9TDD0|A0A0X9TDD0_HUMAN;tr|A0A125QYY6|A0A125QYY6_HUMAN
27304	46794	46278	tr|Q0ZCH9|Q0ZCH9_HUMAN;tr|A0A0X9USM3|A0A0X9USM3_HUMAN;tr|Q9UL91|Q9UL91_HUMAN;tr|S4R460|S4R460_HUMAN;tr|A0A0B4J2B5|A0A0B4J2B5_HUMAN;tr|A0A0X9T7T4|A0A0X9T7T4_HUMAN
6749.1	10035	24138	tr|A0A125QYY5|A0A125QYY5_HUMAN;tr|A0A2Q2TTZ9|A0A2Q2TTZ9_HUMAN;tr|A2MYE2|A2MYE2_HUMAN;tr|A2MYE1|A2MYE1_HUMAN;tr|Q9UL81|Q9UL81_HUMAN;tr|Q96SA9|Q96SA9_HUMAN;tr|A0A125QYY3|A0A125QYY3_HUMAN;tr|A0A109PW65|A0A109PW65_HUMAN;tr|A0A0X9UWJ6|A0A0X9UWJ6_HUMAN;tr|A0A0X9USN3|A0A0X9USN3_HUMAN;tr|Q9UL77|Q9UL77_HUMAN;tr|Q9UL70|Q9UL70_HUMAN;tr|A2NI60|A2NI60_HUMAN;tr|A0A109PW33|A0A109PW33_HUMAN;tr|Q96PF6|Q96PF6_HUMAN
4132.9	3313.5	4831.6	tr|C9JEU5|C9JEU5_HUMAN;tr|C9JC84|C9JC84_HUMAN;tr|D3DP16|D3DP16_HUMAN;tr|Q7Z664|Q7Z664_HUMAN
786780	746290	667790	tr|A0A140VK00|A0A140VK00_HUMAN;tr|C9JEV0|C9JEV0_HUMAN
21174	36042	28008	tr|A0A140VK56|A0A140VK56_HUMAN;tr|F2Z393|F2Z393_HUMAN
13315	15467	18200	tr|B7ZAL5|B7ZAL5_HUMAN;tr|E7EQB2|E7EQB2_HUMAN;tr|B3KSL2|B3KSL2_HUMAN;tr|E7ER44|E7ER44_HUMAN;tr|Q2TUW9|Q2TUW9_HUMAN;tr|V9HWI4|V9HWI4_HUMAN;tr|W8QEY1|W8QEY1_HUMAN;tr|A0A161I202|A0A161I202_HUMAN;tr|Q5EK51|Q5EK51_HUMAN;tr|B3VMW0|B3VMW0_HUMAN;tr|A8K494|A8K494_HUMAN;tr|B4E1V0|B4E1V0_HUMAN;tr|B2MV14|B2MV14_HUMAN
164210	9212.8	8985.8	tr|A0A1B0GUU9|A0A1B0GUU9_HUMAN
25238	18409	11760	tr|A0A1B0GV23|A0A1B0GV23_HUMAN;tr|A0A1B0GVD5|A0A1B0GVD5_HUMAN;tr|A0A1B0GWE8|A0A1B0GWE8_HUMAN;tr|V9HWI3|V9HWI3_HUMAN;tr|A0A1B0GW44|A0A1B0GW44_HUMAN;tr|A0A1B0GVP3|A0A1B0GVP3_HUMAN;tr|A0A1B0GU92|A0A1B0GU92_HUMAN;tr|A0A1B0GU03|A0A1B0GU03_HUMAN;tr|F8WD96|F8WD96_HUMAN;tr|C9JH19|C9JH19_HUMAN;tr|H7C469|H7C469_HUMAN;tr|F8W787|F8W787_HUMAN
295870	284050	451420	tr|A0A1R3UCD2|A0A1R3UCD2_HUMAN;tr|A0A1L2BPJ2|A0A1L2BPJ2_HUMAN;tr|A0A1L2BPJ1|A0A1L2BPJ1_HUMAN;tr|Q6T776|Q6T776_HUMAN
0	2194.2	10623	tr|M0QZV0|M0QZV0_HUMAN;tr|M0QZI8|M0QZI8_HUMAN;tr|A0A1R3UDR5|A0A1R3UDR5_HUMAN;tr|A0A0A0MR55|A0A0A0MR55_HUMAN;tr|A0A2I4PZK7|A0A2I4PZK7_HUMAN
0	3881.4	6851.6	tr|A0A1W6IYJ1|A0A1W6IYJ1_HUMAN;tr|Q9UL88|Q9UL88_HUMAN;tr|A0A193CHR0|A0A193CHR0_HUMAN;tr|A0A193CHQ9|A0A193CHQ9_HUMAN
12795	24196	6004	tr|A0A286YES1|A0A286YES1_HUMAN;tr|Q8NF17|Q8NF17_HUMAN;tr|Q6N030|Q6N030_HUMAN;tr|Q5EBM2|Q5EBM2_HUMAN;tr|Q86TT2|Q86TT2_HUMAN
0	371370	292230	tr|A0A286YEY5|A0A286YEY5_HUMAN;tr|Q6N041|Q6N041_HUMAN
1309.9	689.7	33332	tr|A0A286YF91|A0A286YF91_HUMAN
111250	81769	123010	tr|A0A2R8Y793|A0A2R8Y793_HUMAN;tr|B4DW52|B4DW52_HUMAN;tr|Q53GK6|Q53GK6_HUMAN;tr|Q53G99|Q53G99_HUMAN;tr|Q53G76|Q53G76_HUMAN;tr|Q1KLZ0|Q1KLZ0_HUMAN;tr|B4E335|B4E335_HUMAN;tr|Q8WVW5|Q8WVW5_HUMAN;tr|G5E9R0|G5E9R0_HUMAN;tr|E7EVS6|E7EVS6_HUMAN;tr|A0A2R8YGF8|A0A2R8YGF8_HUMAN;tr|B3KWQ3|B3KWQ3_HUMAN;tr|Q6PJ43|Q6PJ43_HUMAN;tr|B7ZAP6|B7ZAP6_HUMAN
2690.9	902.55	0	tr|E9PNW4|E9PNW4_HUMAN;tr|A0A2U3TZL5|A0A2U3TZL5_HUMAN;tr|Q6FHM9|Q6FHM9_HUMAN;tr|E9PR17|E9PR17_HUMAN;tr|H0YET2|H0YET2_HUMAN
3403.4	5320.7	8171.7	tr|A0N5G1|A0N5G1_HUMAN
0	2690.5	0	tr|A2J1N5|A2J1N5_HUMAN;tr|A0A2U8J8R4|A0A2U8J8R4_HUMAN;tr|A0A2U8J8Q6|A0A2U8J8Q6_HUMAN;tr|A0A2U8J931|A0A2U8J931_HUMAN
14195	8222.3	9715.5	tr|A2KBC1|A2KBC1_HUMAN;tr|A2KBC8|A2KBC8_HUMAN;tr|A2KBC7|A2KBC7_HUMAN;tr|A2KBC6|A2KBC6_HUMAN;tr|A2KBC5|A2KBC5_HUMAN;tr|A2KBC4|A2KBC4_HUMAN;tr|A2KBC3|A2KBC3_HUMAN;tr|A2KBC2|A2KBC2_HUMAN;tr|A2KBC0|A2KBC0_HUMAN;tr|A2KBB9|A2KBB9_HUMAN;tr|A2KUC3|A2KUC3_HUMAN;tr|A0A1L2BU33|A0A1L2BU33_HUMAN
13163	15425	11693	tr|A2NB45|A2NB45_HUMAN;tr|A0A125QYY8|A0A125QYY8_HUMAN
5882.8	10206	15450	tr|A8K5A4|A8K5A4_HUMAN;tr|A5PL27|A5PL27_HUMAN;tr|B7Z5Q2|B7Z5Q2_HUMAN;tr|Q1L857|Q1L857_HUMAN;tr|E9PFZ2|E9PFZ2_HUMAN;tr|B3KTA8|B3KTA8_HUMAN;tr|H7C5R1|H7C5R1_HUMAN
716850	412910	187490	tr|A7Y9J9|A7Y9J9_HUMAN
0	6219.6	0	tr|B4DL57|B4DL57_HUMAN;tr|A8K2M4|A8K2M4_HUMAN
29457	14998	29060	tr|A9X9L0|A9X9L0_HUMAN;tr|A8K2P8|A8K2P8_HUMAN;tr|B4DLJ5|B4DLJ5_HUMAN;tr|A9X9K9|A9X9K9_HUMAN;tr|Q63HM4|Q63HM4_HUMAN;tr|Q68DY8|Q68DY8_HUMAN
5569.5	13061	10176	tr|B7Z6P1|B7Z6P1_HUMAN;tr|A8K3K1|A8K3K1_HUMAN;tr|Q7Z7J6|Q7Z7J6_HUMAN;tr|A6NL76|A6NL76_HUMAN;tr|Q13707|Q13707_HUMAN;tr|B3KW67|B3KW67_HUMAN;tr|D2JYH4|D2JYH4_HUMAN;tr|B4DUI8|B4DUI8_HUMAN
6419.4	3514.8	9941.6	tr|Q5JPJ9|Q5JPJ9_HUMAN;tr|B2RBR3|B2RBR3_HUMAN;tr|A8K4E0|A8K4E0_HUMAN
25084	28010	14096	tr|A8K5I6|A8K5I6_HUMAN
152000	14160	6596.7	tr|A8K739|A8K739_HUMAN
1150.8	865.64	746.77	tr|C9JMC5|C9JMC5_HUMAN;tr|I3L3I9|I3L3I9_HUMAN;tr|A8MYB8|A8MYB8_HUMAN;tr|E9PNN6|E9PNN6_HUMAN;tr|Q6PKA6|Q6PKA6_HUMAN;tr|Q8N9T9|Q8N9T9_HUMAN;tr|J3QS00|J3QS00_HUMAN;tr|E9PJV0|E9PJV0_HUMAN;tr|I3L1M4|I3L1M4_HUMAN;tr|C9JKT2|C9JKT2_HUMAN;tr|B4DSX1|B4DSX1_HUMAN;tr|Q68D64|Q68D64_HUMAN;tr|J3QRD1|J3QRD1_HUMAN;tr|B3KSJ6|B3KSJ6_HUMAN;tr|A0A024R5K0|A0A024R5K0_HUMAN;tr|Q59F10|Q59F10_HUMAN;tr|Q59H65|Q59H65_HUMAN;…
0	5449.6	4280.5	tr|B0AZS6|B0AZS6_HUMAN;tr|D0PNI1|D0PNI1_HUMAN;tr|Q2F831|Q2F831_HUMAN;tr|B7Z2E6|B7Z2E6_HUMAN;tr|H0YB80|H0YB80_HUMAN;tr|E7EX29|E7EX29_HUMAN
589.24	0	2241.5	tr|B4E1B3|B4E1B3_HUMAN;tr|Q86U78|Q86U78_HUMAN;tr|Q53YY1|Q53YY1_HUMAN;tr|Q53GY3|Q53GY3_HUMAN;tr|B0ZBE2|B0ZBE2_HUMAN;tr|Q59EP2|Q59EP2_HUMAN;tr|A7L3A1|A7L3A1_HUMAN;tr|A7L3A2|A7L3A2_HUMAN;tr|A7L3A5|A7L3A5_HUMAN;tr|A7L3A4|A7L3A4_HUMAN;tr|B2R5S1|B2R5S1_HUMAN
15086	42800	70885	tr|B1AN48|B1AN48_HUMAN
200540	111830	1454100	tr|B2R4C5|B2R4C5_HUMAN;tr|F8VV32|F8VV32_HUMAN;tr|A0A0B4J259|A0A0B4J259_HUMAN
36102	110980	97930	tr|B2R4M6|B2R4M6_HUMAN
978.21	2294.6	2755.9	tr|V9HWH9|V9HWH9_HUMAN;tr|B2R5H0|B2R5H0_HUMAN
10776	2706.1	0	tr|B2R7Z6|B2R7Z6_HUMAN
12513	0	0	tr|D6RFL4|D6RFL4_HUMAN;tr|F1C4A7|F1C4A7_HUMAN;tr|B2R888|B2R888_HUMAN
0	789.45	0	tr|F8WBR5|F8WBR5_HUMAN;tr|M0QZ52|M0QZ52_HUMAN;tr|G3V479|G3V479_HUMAN;tr|Q9BRL5|Q9BRL5_HUMAN;tr|B4DJ51|B4DJ51_HUMAN;tr|B2RDW0|B2RDW0_HUMAN;tr|H0Y7A7|H0Y7A7_HUMAN
696.79	1399.1	1021.2	tr|B4DI38|B4DI38_HUMAN;tr|D3DPU2|D3DPU2_HUMAN;tr|B2RDY9|B2RDY9_HUMAN;tr|Q5T0R7|Q5T0R7_HUMAN;tr|Q5T0R6|Q5T0R6_HUMAN;tr|Q5T0R5|Q5T0R5_HUMAN;tr|Q5T0R4|Q5T0R4_HUMAN;tr|Q5T0R3|Q5T0R3_HUMAN;tr|Q5T0R2|Q5T0R2_HUMAN;tr|Q5T0R1|Q5T0R1_HUMAN;tr|B4DNY3|B4DNY3_HUMAN;tr|B4DUZ8|B4DUZ8_HUMAN;tr|B4DNW7|B4DNW7_HUMAN;tr|B4DNA3|B4DNA3_HUMAN
82047	31706	101980	tr|B2ZDQ1|B2ZDQ1_HUMAN;tr|X6R8F3|X6R8F3_HUMAN
18990	28005	41108	tr|Q5H9A7|Q5H9A7_HUMAN;tr|Q58P21|Q58P21_HUMAN;tr|Q6FGX5|Q6FGX5_HUMAN;tr|B3KQF4|B3KQF4_HUMAN;tr|Q5H9B5|Q5H9B5_HUMAN
0	2927.3	1736.6	tr|Q53HF2|Q53HF2_HUMAN;tr|E9PNE6|E9PNE6_HUMAN;tr|B3KTV0|B3KTV0_HUMAN;tr|E9PKE3|E9PKE3_HUMAN;tr|V9HW22|V9HW22_HUMAN;tr|Q53GZ6|Q53GZ6_HUMAN;tr|E9PN89|E9PN89_HUMAN;tr|A8K7Q2|A8K7Q2_HUMAN;tr|B3KUS2|B3KUS2_HUMAN;tr|B4E1Q1|B4E1Q1_HUMAN;tr|Q96IS6|Q96IS6_HUMAN;tr|A0A024R6B5|A0A024R6B5_HUMAN
69589	72165	54474	tr|B3KVV6|B3KVV6_HUMAN
1915.4	2587.6	4016.6	tr|B3KXD3|B3KXD3_HUMAN;tr|D6RF88|D6RF88_HUMAN;tr|C9JE88|C9JE88_HUMAN;tr|D6R930|D6R930_HUMAN
0	1808.4	0	tr|B4DKL5|B4DKL5_HUMAN;tr|Q6FHU2|Q6FHU2_HUMAN;tr|Q6FHK8|Q6FHK8_HUMAN;tr|Q53G35|Q53G35_HUMAN;tr|Q0D2Q6|Q0D2Q6_HUMAN;tr|B4DMJ7|B4DMJ7_HUMAN;tr|Q6P6D7|Q6P6D7_HUMAN
0	779.44	460.76	tr|Q5SX87|Q5SX87_HUMAN;tr|Q6IAT1|Q6IAT1_HUMAN;tr|B4DLV7|B4DLV7_HUMAN;tr|V9GYF8|V9GYF8_HUMAN;tr|Q5SX90|Q5SX90_HUMAN;tr|Q5SX86|Q5SX86_HUMAN;tr|Q5SX91|Q5SX91_HUMAN;tr|B4DHX4|B4DHX4_HUMAN;tr|Q5IS92|Q5IS92_9PRIM;tr|A0A0S2Z3X8|A0A0S2Z3X8_HUMAN
2287.4	2320.9	6517.5	tr|B4DPN0|B4DPN0_HUMAN;tr|D9IWP9|D9IWP9_HUMAN;tr|J3QRN2|J3QRN2_HUMAN;tr|J3QLI0|J3QLI0_HUMAN
6550.7	0	0	tr|B4DQ50|B4DQ50_HUMAN
583930	182880	112240	tr|B4DUH8|B4DUH8_HUMAN;tr|F8W148|F8W148_HUMAN
1391.1	2526	1017.3	tr|B4DVJ0|B4DVJ0_HUMAN;tr|B4DE36|B4DE36_HUMAN;tr|A0A1W6AYU6|A0A1W6AYU6_HUMAN;tr|A0A0A0MTS2|A0A0A0MTS2_HUMAN;tr|A0A2U3TZU2|A0A2U3TZU2_HUMAN;tr|A0A0J9YXP8|A0A0J9YXP8_HUMAN;tr|A0A0J9YX90|A0A0J9YX90_HUMAN;tr|A0A0J9YYH3|A0A0J9YYH3_HUMAN;tr|A0A2R8Y6C7|A0A2R8Y6C7_HUMAN;tr|K7EQ48|K7EQ48_HUMAN
13371	8213.6	13390	tr|B4DW11|B4DW11_HUMAN;tr|H0YAS8|H0YAS8_HUMAN;tr|H0YC35|H0YC35_HUMAN
26268	27480	81290	tr|B4E0X1|B4E0X1_HUMAN;tr|H0YLF3|H0YLF3_HUMAN;tr|F5H6I0|F5H6I0_HUMAN;tr|A6XND9|A6XND9_HUMAN;tr|A6XMH4|A6XMH4_HUMAN;tr|A6XMH5|A6XMH5_HUMAN
165470	259720	364160	tr|B4E1B2|B4E1B2_HUMAN
0	4680.4	3935	tr|D6REL8|D6REL8_HUMAN;tr|D3DP13|D3DP13_HUMAN;tr|B4E1D3|B4E1D3_HUMAN;tr|V9HVY1|V9HVY1_HUMAN
0	3061.3	0	tr|B4E1S8|B4E1S8_HUMAN
97026	174140	181360	tr|B4E209|B4E209_HUMAN
264230	69144	117700	tr|B4E262|B4E262_HUMAN
2198.7	4953.1	2995.9	tr|B4E2U0|B4E2U0_HUMAN;tr|K7EMN2|K7EMN2_HUMAN;tr|K7EM49|K7EM49_HUMAN;tr|K7EPF6|K7EPF6_HUMAN;tr|A9Z1X1|A9Z1X1_HUMAN;tr|B4DV68|B4DV68_HUMAN;tr|B4DL86|B4DL86_HUMAN
0	11775	7887.6	tr|B4E3A8|B4E3A8_HUMAN;tr|V9HWH1|V9HWH1_HUMAN
54429	8207.9	24244	tr|B6V682|B6V682_HUMAN
982.84	0	4161.9	tr|B7Z7N4|B7Z7N4_HUMAN;tr|B7Z3J4|B7Z3J4_HUMAN
8097.6	9986.3	8231.2	tr|B7Z507|B7Z507_HUMAN;tr|B7Z747|B7Z747_HUMAN
6375.3	17988	8786.3	tr|B7Z5V2|B7Z5V2_HUMAN;tr|V9HW42|V9HW42_HUMAN;tr|Q6NUR7|Q6NUR7_HUMAN;tr|E7EQR4|E7EQR4_HUMAN;tr|J7M2B1|J7M2B1_HUMAN;tr|Q6PJT4|Q6PJT4_HUMAN;tr|Q6PKD3|Q6PKD3_HUMAN;tr|Q05CU6|Q05CU6_HUMAN;tr|A0A2R8Y7M3|A0A2R8Y7M3_HUMAN;tr|V9HWC0|V9HWC0_HUMAN;tr|B0YJ88|B0YJ88_HUMAN;tr|B2R6J2|B2R6J2_HUMAN;tr|A0A2R8Y5S7|A0A2R8Y5S7_HUMAN;tr|Q9UJU1|Q9UJU1_HUMAN;tr|Q9UJZ2|Q9UJZ2_HUMAN;tr|Q9UJZ6|Q9UJZ6_HUMAN;tr|Q9UK20|Q9UK2…
7082.6	6730	0	tr|C9JV77|C9JV77_HUMAN;tr|B7Z8Q2|B7Z8Q2_HUMAN;tr|B7Z556|B7Z556_HUMAN
0	0	0	tr|C7DJS2|C7DJS2_HUMAN
0	9402.6	11760	tr|Q86Z22|Q86Z22_HUMAN;tr|D3DPK5|D3DPK5_HUMAN;tr|Q5T123|Q5T123_HUMAN
25873	29405	19654	tr|U3KPS2|U3KPS2_HUMAN;tr|D6CHE9|D6CHE9_HUMAN
53160	181960	269630	tr|D6RD17|D6RD17_HUMAN;tr|D6RHJ6|D6RHJ6_HUMAN
21077	18694	18538	tr|V9HWI6|V9HWI6_HUMAN;tr|D6RF35|D6RF35_HUMAN;tr|D6RBJ7|D6RBJ7_HUMAN
9446.9	4832.8	0	tr|Q9UK54|Q9UK54_HUMAN;tr|D9YZU5|D9YZU5_HUMAN;tr|Q3L3Q5|Q3L3Q5_HUMAN;tr|Q9UBV6|Q9UBV6_HUMAN;tr|Q14484|Q14484_HUMAN;tr|A0A2R3Z0D6|A0A2R3Z0D6_HUMAN;tr|B5ANL9|B5ANL9_HUMAN;tr|Q9UP81|Q9UP81_HUMAN;tr|F8W6P5|F8W6P5_HUMAN;tr|Q4TZM4|Q4TZM4_HUMAN;tr|Q9BWU5|Q9BWU5_HUMAN;tr|Q8IZI0|Q8IZI0_HUMAN;tr|Q6V0K9|Q6V0K9_HUMAN;tr|Q6J1Z7|Q6J1Z7_HUMAN;tr|Q52MT0|Q52MT0_HUMAN;tr|Q3LR79|Q3LR79_HUMAN;tr|Q0Z944|Q0Z944_HUMAN;…
28731	15912	16398	tr|E7DVW5|E7DVW5_HUMAN;tr|I6L8B7|I6L8B7_HUMAN
298710	263000	304060	tr|F5H386|F5H386_HUMAN;tr|B4E1M1|B4E1M1_HUMAN
0	0	419.34	tr|G3V1R1|G3V1R1_HUMAN;tr|A0A0D9SET1|A0A0D9SET1_HUMAN;tr|A5D903|A5D903_HUMAN
2698.3	0	0	tr|Q9BYF7|Q9BYF7_HUMAN;tr|H0Y5H9|H0Y5H9_HUMAN;tr|Q86W05|Q86W05_HUMAN;tr|Q5K684|Q5K684_HUMAN;tr|Q5K634|Q5K634_HUMAN;tr|Q5K633|Q5K633_HUMAN;tr|Q9BYH9|Q9BYH9_HUMAN;tr|O95740|O95740_HUMAN;tr|C9JZ65|C9JZ65_HUMAN;tr|Q86W03|Q86W03_HUMAN
910.96	1108.1	504.28	tr|H0YGG5|H0YGG5_HUMAN
2809.8	3449	0	tr|H3BPS8|H3BPS8_HUMAN;tr|H3BQN4|H3BQN4_HUMAN;tr|V9HWN7|V9HWN7_HUMAN;tr|J3KPS3|J3KPS3_HUMAN;tr|H3BUH7|H3BUH7_HUMAN;tr|H3BR04|H3BR04_HUMAN;tr|H3BU78|H3BU78_HUMAN;tr|A0A0M4FNU3|A0A0M4FNU3_HUMAN
75208	77592	92133	tr|H9ZYJ2|H9ZYJ2_HUMAN
9324.5	25125	19670	tr|I3L3D5|I3L3D5_HUMAN
185350	74584	241740	tr|J3KPA1|J3KPA1_HUMAN
17208	18332	24459	tr|J3QLC9|J3QLC9_HUMAN;tr|Q6PEJ8|Q6PEJ8_HUMAN;tr|B3KP77|B3KP77_HUMAN;tr|Q6NSB4|Q6NSB4_HUMAN;tr|A0A087WU08|A0A087WU08_HUMAN;tr|A0A0C4DGL8|A0A0C4DGL8_HUMAN;tr|J3QR68|J3QR68_HUMAN;tr|H0Y300|H0Y300_HUMAN;tr|H3BS21|H3BS21_HUMAN
12133	20344	26306	tr|K7EJ44|K7EJ44_HUMAN
2322	3001.9	3101.5	tr|M0R009|M0R009_HUMAN;tr|V9HWD8|V9HWD8_HUMAN;tr|B3KP79|B3KP79_HUMAN;tr|B3KWB5|B3KWB5_HUMAN
175070	382680	306750	tr|Q53F26|Q53F26_HUMAN;tr|A0A024QYW2|A0A024QYW2_HUMAN
5358	2901.6	0	tr|Q53G71|Q53G71_HUMAN;tr|V9HW88|V9HW88_HUMAN;tr|K7EL50|K7EL50_HUMAN;tr|B4DHR1|B4DHR1_HUMAN;tr|K7EJB9|K7EJB9_HUMAN;tr|B4E2Y9|B4E2Y9_HUMAN
2287.7	4236.6	7194.8	tr|Q53H57|Q53H57_HUMAN;tr|J3QSC0|J3QSC0_HUMAN;tr|Q6IPK9|Q6IPK9_HUMAN;tr|Q4G0E9|Q4G0E9_HUMAN
14076	10752	14279	tr|Q5IST7|Q5IST7_MACFA;tr|V9HWB4|V9HWB4_HUMAN;tr|B4DEF7|B4DEF7_HUMAN
2441.1	1176.7	0	tr|Q5TZZ9|Q5TZZ9_HUMAN;tr|Q5T3N0|Q5T3N0_HUMAN;tr|B4DL19|B4DL19_HUMAN;tr|Q5T3N1|Q5T3N1_HUMAN
0	2143.6	0	tr|Q6LAF9|Q6LAF9_HUMAN
2222.6	1071900	1443600	tr|Q6ZW64|Q6ZW64_HUMAN;tr|Q96DK0|Q96DK0_HUMAN;tr|Q6N092|Q6N092_HUMAN
80916	374630	320040	tr|Q6NS95|Q6NS95_HUMAN;tr|A0M8Q9|A0M8Q9_HUMAN;tr|A0A0B4J231|A0A0B4J231_HUMAN;tr|Q6GMW4|Q6GMW4_HUMAN;tr|Q5CZ94|Q5CZ94_HUMAN;tr|Q6PIK1|Q6PIK1_HUMAN;tr|Q6P2J1|Q6P2J1_HUMAN;tr|Q6GMW6|Q6GMW6_HUMAN;tr|Q96E61|Q96E61_HUMAN;tr|Q6P5S3|Q6P5S3_HUMAN;tr|Q6GMV7|Q6GMV7_HUMAN;tr|Q6DHW4|Q6DHW4_HUMAN
11197000	19922000	14566000	tr|Q6NSB3|Q6NSB3_HUMAN
11027	9208	5400.7	tr|Q6ZWK7|Q6ZWK7_HUMAN
115070	236390	291400	tr|Q76LA1|Q76LA1_HUMAN
895910	37325	45528	tr|Q86TT1|Q86TT1_HUMAN
18057	43699	57242	tr|S6BGD6|S6BGD6_HUMAN;tr|Q8NEJ1|Q8NEJ1_HUMAN;tr|S6BAN6|S6BAN6_HUMAN;tr|S6B2B0|S6B2B0_HUMAN
8498.9	17431	35032	tr|Q9BS19|Q9BS19_HUMAN
22579	51178	44203	tr|Q9UL78|Q9UL78_HUMAN;tr|G3GAU4|G3GAU4_HUMAN;tr|A2NB46|A2NB46_HUMAN
22795	27420	19258	tr|V9HVZ4|V9HVZ4_HUMAN;tr|Q0QET7|Q0QET7_HUMAN;tr|Q2TSD0|Q2TSD0_HUMAN;tr|E7EUT5|E7EUT5_HUMAN;tr|A4UCT1|A4UCT1_HUMAN;tr|B4DRV9|B4DRV9_HUMAN
264880	344430	231860	tr|V9HW68|V9HW68_HUMAN;tr|Q6MZV7|Q6MZV7_HUMAN;tr|Q6N089|Q6N089_HUMAN;tr|Q6PYX1|Q6PYX1_HUMAN;tr|A0A0A0MS08|A0A0A0MS08_HUMAN;tr|Q6GMX6|Q6GMX6_HUMAN;tr|Q6N096|Q6N096_HUMAN;tr|S6B291|S6B291_HUMAN;tr|A8K008|A8K008_HUMAN;tr|Q5EFE5|Q5EFE5_HUMAN;tr|Q6MZQ6|Q6MZQ6_HUMAN;tr|Q6N094|Q6N094_HUMAN;tr|Q6N097|Q6N097_HUMAN;tr|Q7Z351|Q7Z351_HUMAN;tr|Q6N095|Q6N095_HUMAN;tr|A0A0A0MS07|A0A0A0MS07_HUMAN
12179	24360	15842	tr|V9HWA9|V9HWA9_HUMAN
19221	18263	14577	tr|V9HWC6|V9HWC6_HUMAN
26492	57354	65700	tr|V9HWE9|V9HWE9_HUMAN;tr|A8MX94|A8MX94_HUMAN
9280	9330.9	8729.1	tr|V9HWF6|V9HWF6_HUMAN
7776.9	23262	12263	tr|V9HWK1|V9HWK1_HUMAN;tr|B4DUI5|B4DUI5_HUMAN;tr|Q53HE2|Q53HE2_HUMAN;tr|U3KQF3|U3KQF3_HUMAN;tr|U3KPZ0|U3KPZ0_HUMAN;tr|Q2QD09|Q2QD09_HUMAN
2160.9	3529	3360.7	tr|X6RJP6|X6RJP6_HUMAN
LFQ intensity Group 2 and Group 3			T: Majority protein IDs
0	807.29	0	tr|B7Z1N6|B7Z1N6_HUMAN;tr|B7Z1Y2|B7Z1Y2_HUMAN;tr|A0A024QZ64|A0A024QZ64_HUMAN;tr|B7Z3K9|B7Z3K9_HUMAN;tr|K7EKH5|K7EKH5_HUMAN;tr|C9J8F3|C9J8F3_HUMAN;tr|J3KSV6|J3KSV6_HUMAN;tr|J3QKP5|J3QKP5_HUMAN;tr|A8MVZ9|A8MVZ9_HUMAN
0	600.96	0	tr|A0A024QZ95|A0A024QZ95_HUMAN;tr|B4DV64|B4DV64_HUMAN
6708.6	6168.4	5272	tr|Q53FJ5|Q53FJ5_HUMAN;tr|A0A024QZQ2|A0A024QZQ2_HUMAN;tr|C9JIZ6|C9JIZ6_HUMAN;tr|Q59EN5|Q59EN5_HUMAN;tr|B4DRB7|B4DRB7_HUMAN;tr|Q5BJH1|Q5BJH1_HUMAN;tr|B4DEK5|B4DEK5_HUMAN
0	13343	0	tr|Q0D2M2|Q0D2M2_HUMAN;tr|B2R4S9|B2R4S9_HUMAN;tr|A8K9J7|A8K9J7_HUMAN;tr|A0A024RCL8|A0A024RCL8_HUMAN;tr|A0A024RCJ9|A0A024RCJ9_HUMAN;tr|A0A024QZZ7|A0A024QZZ7_HUMAN;tr|I6L9F7|I6L9F7_HUMAN;tr|U3KQK0|U3KQK0_HUMAN;tr|B4DR52|B4DR52_HUMAN;tr|A0A024RCJ2|A0A024RCJ2_HUMAN
940.09	1412.8	868.29	tr|A0A024R172|A0A024R172_HUMAN;tr|F6XGT7|F6XGT7_HUMAN;tr|F2Z3J9|F2Z3J9_HUMAN;tr|Q5JVP2|Q5JVP2_HUMAN
2642.2	5546.1	2123.1	tr|B4DL49|B4DL49_HUMAN;tr|A8K2H4|A8K2H4_HUMAN;tr|A0A024R374|A0A024R374_HUMAN;tr|B4DMY4|B4DMY4_HUMAN;tr|B3KUJ8|B3KUJ8_HUMAN
101210	31838	46525	tr|A0A024R3E3|A0A024R3E3_HUMAN;tr|F8W696|F8W696_HUMAN
27555	19759	65450	tr|A0A024R4F1|A0A024R4F1_HUMAN;tr|E2DRY6|E2DRY6_HUMAN;tr|A0A2R8Y6G6|A0A2R8Y6G6_HUMAN
6879.4	3967	8554.7	tr|A0A024R528|A0A024R528_HUMAN
0	3010.9	0	tr|A0A172Q3A8|A0A172Q3A8_HUMAN;tr|A0A024R5H1|A0A024R5H1_HUMAN
0	374.72	0	tr|G3V2W4|G3V2W4_HUMAN;tr|Q86TX4|Q86TX4_HUMAN;tr|H9KV75|H9KV75_HUMAN;tr|B7Z565|B7Z565_HUMAN;tr|A0A024R694|A0A024R694_HUMAN;tr|G3V2N5|G3V2N5_HUMAN
0	1959.3	2539.3	tr|G3V2V8|G3V2V8_HUMAN;tr|J3KMY5|J3KMY5_HUMAN;tr|Q53HV6|Q53HV6_HUMAN;tr|A0A024R6C0|A0A024R6C0_HUMAN;tr|H0YIZ1|H0YIZ1_HUMAN;tr|G3V3E8|G3V3E8_HUMAN;tr|E7EMS2|E7EMS2_HUMAN;tr|B4DV10|B4DV10_HUMAN;tr|G3V3D1|G3V3D1_HUMAN;tr|B2R4S5|B2R4S5_HUMAN
12746	1417	11217	tr|A0A0G2JRN3|A0A0G2JRN3_HUMAN;tr|E9KL23|E9KL23_HUMAN;tr|A0A024R6I7|A0A024R6I7_HUMAN;tr|Q13747|Q13747_HUMAN
47202	272390	36394	tr|A0A024R8D7|A0A024R8D7_HUMAN
15687	17185	12838	tr|B4DNL5|B4DNL5_HUMAN;tr|A0A024R8S5|A0A024R8S5_HUMAN;tr|B4DUA5|B4DUA5_HUMAN;tr|H7BZ94|H7BZ94_HUMAN;tr|B4DLN6|B4DLN6_HUMAN;tr|I3L398|I3L398_HUMAN;tr|I3L312|I3L312_HUMAN;tr|B4DJS0|B4DJS0_HUMAN;tr|H0Y3Z3|H0Y3Z3_HUMAN
10168	1779.7	163120	tr|A0A0A0MT31|A0A0A0MT31_HUMAN;tr|A0A024RAR0|A0A024RAR0_HUMAN;tr|A0A087WYT0|A0A087WYT0_HUMAN;tr|A0A087WV42|A0A087WV42_HUMAN;tr|A0A024RAQ4|A0A024RAQ4_HUMAN;tr|A0A087WZY1|A0A087WZY1_HUMAN;tr|A0A087WYF5|A0A087WYF5_HUMAN
0	10779	11026	tr|A0A024RAS5|A0A024RAS5_HUMAN;tr|F5H6Q0|F5H6Q0_HUMAN;tr|F5H3P3|F5H3P3_HUMAN;tr|H0YGX7|H0YGX7_HUMAN;tr|B2R4F3|B2R4F3_HUMAN
32011	28799	17338	tr|A0A024RC30|A0A024RC30_HUMAN
436.97	2157	367.8	tr|Q86U12|Q86U12_HUMAN;tr|Q96HX7|Q96HX7_HUMAN;tr|O75322|O75322_HUMAN;tr|Q2VPJ6|Q2VPJ6_HUMAN;tr|Q8TBA7|Q8TBA7_HUMAN;tr|B4DMA2|B4DMA2_HUMAN;tr|B4DGL0|B4DGL0_HUMAN;tr|A0A024RD80|A0A024RD80_HUMAN;tr|K9JA46|K9JA46_HUMAN;tr|Q6PK50|Q6PK50_HUMAN;tr|Q9H6X9|Q9H6X9_HUMAN;tr|A8K3W9|A8K3W9_HUMAN
6489.6	30496	14860	tr|B4E397|B4E397_HUMAN;tr|B4DNS6|B4DNS6_HUMAN;tr|B4DV72|B4DV72_HUMAN;tr|Q8N4S1|Q8N4S1_HUMAN;tr|A0A024RDE1|A0A024RDE1_HUMAN;tr|B7ZB68|B7ZB68_HUMAN;tr|B4DFZ4|B4DFZ4_HUMAN
574.67	32433	21176	tr|V9HWJ7|V9HWJ7_HUMAN;tr|A0A024RDT4|A0A024RDT4_HUMAN;tr|Q53FI1|Q53FI1_HUMAN;tr|Q59GX5|Q59GX5_HUMAN;tr|B3KUI1|B3KUI1_HUMAN
4623	4521	4957.6	tr|A0A2U8J8B6|A0A2U8J8B6_HUMAN;tr|A0A2U8J8L3|A0A2U8J8L3_HUMAN;tr|A0A2U8J8J1|A0A2U8J8J1_HUMAN;tr|A0A2U8J8V1|A0A2U8J8V1_HUMAN;tr|A0A2U8J8R8|A0A2U8J8R8_HUMAN;tr|A0A0F7T737|A0A0F7T737_HUMAN;tr|A0A2U8J8T0|A0A2U8J8T0_HUMAN;tr|A0A2U8J8K1|A0A2U8J8K1_HUMAN;tr|Q7Z3Y6|Q7Z3Y6_HUMAN;tr|A0A068LKP9|A0A068LKP9_HUMAN;tr|A0A068LKQ4|A0A068LKQ4_HUMAN;tr|A0A120HG46|A0A120HG46_HUMAN;tr|Q86SX2|Q86SX2_HUMAN;tr|O95973|O9…
8899.3	12310	5928.1	tr|A0A075B6H7|A0A075B6H7_HUMAN;tr|Q9UL85|Q9UL85_HUMAN;tr|A0A0C4DH90|A0A0C4DH90_HUMAN
16909	9771.8	63965	tr|E9PKG6|E9PKG6_HUMAN;tr|A0A087WSV8|A0A087WSV8_HUMAN;tr|Q2L696|Q2L696_HUMAN;tr|H0YEG8|H0YEG8_HUMAN
18935	13692	18795	tr|A0A0S2Z3P3|A0A0S2Z3P3_HUMAN;tr|A0A0S2Z3M3|A0A0S2Z3M3_HUMAN;tr|Q3KRA7|Q3KRA7_HUMAN;tr|Q6NSD8|Q6NSD8_HUMAN;tr|A0A087WUA0|A0A087WUA0_HUMAN;tr|A0A0S2Z3E8|A0A0S2Z3E8_HUMAN;tr|Q86Z09|Q86Z09_HUMAN;tr|Q8WW76|Q8WW76_HUMAN
1064.3	1340.5	4148	tr|A0A087WXI2|A0A087WXI2_HUMAN;tr|A0A087WUZ2|A0A087WUZ2_HUMAN
0	3632.8	0	tr|A0A0A0MRQ5|A0A0A0MRQ5_HUMAN;tr|A0A0A0MSI0|A0A0A0MSI0_HUMAN;tr|Q5IST6|Q5IST6_MACFA;tr|B2R4P2|B2R4P2_HUMAN;tr|B4DF70|B4DF70_HUMAN;tr|V9HW12|V9HW12_HUMAN
0	2594.1	1555.8	tr|A0A0A8K9B4|A0A0A8K9B4_HUMAN;tr|C9IZW7|C9IZW7_HUMAN;tr|C9JB68|C9JB68_HUMAN;tr|C9J5Z5|C9J5Z5_HUMAN
6761.8	14336	12847	tr|A0A0B4J1R6|A0A0B4J1R6_HUMAN;tr|B3KSI4|B3KSI4_HUMAN;tr|B4E022|B4E022_HUMAN;tr|V9HWD9|V9HWD9_HUMAN;tr|Q53EM5|Q53EM5_HUMAN;tr|B4DVU1|B4DVU1_HUMAN;tr|E9PFF2|E9PFF2_HUMAN;tr|A0A0K0K1H9|A0A0K0K1H9_HUMAN;tr|B3KPZ8|B3KPZ8_HUMAN
730010	120480	495250	tr|A0A0C4DGN4|A0A0C4DGN4_HUMAN;tr|C3PTT6|C3PTT6_HUMAN;tr|G8H6I3|G8H6I3_HUMAN
539.89	0	0	tr|A0A0F7T7M3|A0A0F7T7M3_HUMAN;tr|Q9UL94|Q9UL94_HUMAN;tr|A0A2U8J8D8|A0A2U8J8D8_HUMAN;tr|A0A2U8J938|A0A2U8J938_HUMAN;tr|A0A2U8J959|A0A2U8J959_HUMAN;tr|A0A2U8J8L5|A0A2U8J8L5_HUMAN;tr|A0A2U8J994|A0A2U8J994_HUMAN;tr|A0A2U8J966|A0A2U8J966_HUMAN;tr|A2J1M4|A2J1M4_HUMAN;tr|A0A2U8J9D2|A0A2U8J9D2_HUMAN;tr|A0A2U8J9C0|A0A2U8J9C0_HUMAN;tr|A0A2U8J971|A0A2U8J971_HUMAN;tr|A0A2U8J9B1|A0A2U8J9B1_HUMAN;tr|A0A2U8J94…
12206	19250	21721	tr|A8K5I0|A8K5I0_HUMAN;tr|A0A1U9X7W4|A0A1U9X7W4_HUMAN;tr|A0A0G2JIW1|A0A0G2JIW1_HUMAN;tr|Q59EJ3|Q59EJ3_HUMAN;tr|B4DNT8|B4DNT8_HUMAN;tr|B4DFN9|B4DFN9_HUMAN;tr|B4DI39|B4DI39_HUMAN;tr|B4DWK5|B4DWK5_HUMAN;tr|B4DVU9|B4DVU9_HUMAN;tr|B4E1S9|B4E1S9_HUMAN;tr|B4E388|B4E388_HUMAN;tr|B4E1T6|B4E1T6_HUMAN;tr|B4DNX1|B4DNX1_HUMAN;tr|Q53FA3|Q53FA3_HUMAN;tr|B2RCQ9|B2RCQ9_HUMAN;tr|A0A1U9X7X9|A0A1U9X7X9_HUMAN;tr|A0A1…
3515.4	0	0	tr|F5GXS0|F5GXS0_HUMAN;tr|A0A140TA49|A0A140TA49_HUMAN;tr|A0A140TA44|A0A140TA44_HUMAN;tr|A0A140TA32|A0A140TA32_HUMAN;tr|A0A140TA29|A0A140TA29_HUMAN;tr|A0A0G2JL54|A0A0G2JL54_HUMAN;tr|A0A0G2JPR0|A0A0G2JPR0_HUMAN;tr|B4DDH0|B4DDH0_HUMAN;tr|B4E344|B4E344_HUMAN;tr|B4DIE5|B4DIE5_HUMAN
44038	17338	221260	tr|A0A0K0K1J1|A0A0K0K1J1_HUMAN
5412.9	1441.8	0	tr|A0A0K0K1J6|A0A0K0K1J6_HUMAN;tr|D9IAI1|D9IAI1_HUMAN;tr|V9HW05|V9HW05_HUMAN;tr|B4DRT4|B4DRT4_HUMAN
30921	47879	36224	tr|U6A216|U6A216_HUMAN;tr|Q9BX83|Q9BX83_HUMAN;tr|E9M4D4|E9M4D4_HUMAN;tr|A0A2R8Y7C0|A0A2R8Y7C0_HUMAN;tr|I1VZV6|I1VZV6_HUMAN;tr|D1MGQ2|D1MGQ2_HUMAN;tr|A0A0K2BMD8|A0A0K2BMD8_HUMAN;tr|A0A1K0GXZ1|A0A1K0GXZ1_HUMAN;tr|A0A1S5UZ39|A0A1S5UZ39_HUMAN;tr|U3PXP0|U3PXP0_HUMAN;tr|Q96T46|Q96T46_HUMAN;tr|Q4ZGM8|Q4ZGM8_HUMAN;tr|E1B2D1|E1B2D1_HUMAN;tr|G3V1N2|G3V1N2_HUMAN
7855.6	3503	4071	tr|H3BPS8|H3BPS8_HUMAN;tr|A0A0M4FNU3|A0A0M4FNU3_HUMAN;tr|H3BQN4|H3BQN4_HUMAN;tr|V9HWN7|V9HWN7_HUMAN;tr|A4UCT0|A4UCT0_HUMAN;tr|A4UCS9|A4UCS9_HUMAN;tr|H3BR04|H3BR04_HUMAN;tr|H3BU78|H3BU78_HUMAN;tr|J3KPS3|J3KPS3_HUMAN
1621.9	2520	0	tr|Q96BG6|Q96BG6_HUMAN;tr|A0A0S2Z3G9|A0A0S2Z3G9_HUMAN
24101	26353	7540.8	tr|A0A0S2Z3Y1|A0A0S2Z3Y1_HUMAN;tr|B4DVE1|B4DVE1_HUMAN;tr|B4DI70|B4DI70_HUMAN;tr|B4DWA8|B4DWA8_HUMAN;tr|B3KP88|B3KP88_HUMAN;tr|B4DDG4|B4DDG4_HUMAN
7325.4	24856	41930	tr|A0A0X9T7T4|A0A0X9T7T4_HUMAN
23067	18715	16968	tr|A0A0X9TD47|A0A0X9TD47_HUMAN;tr|A0N5G5|A0N5G5_HUMAN;tr|B1N7B8|B1N7B8_HUMAN
3802.2	12141	3438.4	tr|A0A0X9UWK7|A0A0X9UWK7_HUMAN;tr|A0A2U8J8W5|A0A2U8J8W5_HUMAN;tr|A0A2U8J9A6|A0A2U8J9A6_HUMAN;tr|A0A0F7TB04|A0A0F7TB04_HUMAN;tr|A0A0F7T8B3|A0A0F7T8B3_HUMAN;tr|A0A0X9T0H6|A0A0X9T0H6_HUMAN;tr|A0A0X9V9C4|A0A0X9V9C4_HUMAN;tr|A0A068LKQ0|A0A068LKQ0_HUMAN;tr|A0A1L2BU39|A0A1L2BU39_HUMAN
13885	0	0	tr|A0A0X9UWL5|A0A0X9UWL5_HUMAN;tr|A0A125QYY6|A0A125QYY6_HUMAN;tr|A0A0X9TDD0|A0A0X9TDD0_HUMAN
29011	42276	35253	tr|A0A125QYY5|A0A125QYY5_HUMAN;tr|A0A2Q2TTZ9|A0A2Q2TTZ9_HUMAN;tr|A2MYE2|A2MYE2_HUMAN;tr|A2MYE1|A2MYE1_HUMAN;tr|Q9UL81|Q9UL81_HUMAN;tr|Q96SA9|Q96SA9_HUMAN;tr|A0A125QYY3|A0A125QYY3_HUMAN;tr|A0A109PW65|A0A109PW65_HUMAN;tr|A0A0X9UWJ6|A0A0X9UWJ6_HUMAN;tr|A0A0X9USN3|A0A0X9USN3_HUMAN;tr|Q9UL77|Q9UL77_HUMAN;tr|Q9UL70|Q9UL70_HUMAN;tr|A2NI60|A2NI60_HUMAN;tr|A0A109PW33|A0A109PW33_HUMAN;tr|Q96PF6|Q96PF6_HUMAN
20555	6235.3	24198	tr|A0A125QYY9|A0A125QYY9_HUMAN
38736	27963	26604	tr|A0A140VJJ6|A0A140VJJ6_HUMAN;tr|C9JEU5|C9JEU5_HUMAN;tr|C9JC84|C9JC84_HUMAN;tr|D3DP16|D3DP16_HUMAN;tr|Q7Z664|Q7Z664_HUMAN
495470	861540	949680	tr|A0A140VK00|A0A140VK00_HUMAN;tr|C9JEV0|C9JEV0_HUMAN
5384	13769	8036.7	tr|A0A140VK56|A0A140VK56_HUMAN;tr|F2Z393|F2Z393_HUMAN
13719	115410	698720	tr|E7ER44|E7ER44_HUMAN;tr|V9HWI4|V9HWI4_HUMAN;tr|A0A161I202|A0A161I202_HUMAN;tr|B3VMW0|B3VMW0_HUMAN;tr|B7ZAL5|B7ZAL5_HUMAN;tr|E7EQB2|E7EQB2_HUMAN;tr|Q5EK51|Q5EK51_HUMAN;tr|A8K494|A8K494_HUMAN;tr|B2MV14|B2MV14_HUMAN
3779	6533.2	4213.6	tr|A2J1N6|A2J1N6_HUMAN;tr|A0A193CHR7|A0A193CHR7_HUMAN;tr|A0A193CHR3|A0A193CHR3_HUMAN
0	6762.1	12265	tr|A0A1B0GW44|A0A1B0GW44_HUMAN;tr|A0A1B0GV23|A0A1B0GV23_HUMAN;tr|A0A1B0GVD5|A0A1B0GVD5_HUMAN;tr|A0A1B0GWE8|A0A1B0GWE8_HUMAN;tr|V9HWI3|V9HWI3_HUMAN;tr|A0A1B0GU92|A0A1B0GU92_HUMAN;tr|A0A1B0GU03|A0A1B0GU03_HUMAN;tr|F8WD96|F8WD96_HUMAN;tr|C9JH19|C9JH19_HUMAN;tr|H7C469|H7C469_HUMAN;tr|A0A1B0GVP3|A0A1B0GVP3_HUMAN
7668.4	2822	17992	tr|A0A1B0GUU9|A0A1B0GUU9_HUMAN
780890	227720	406960	tr|A0A1R3UCD2|A0A1R3UCD2_HUMAN;tr|A0A1L2BPJ2|A0A1L2BPJ2_HUMAN;tr|A0A1L2BPJ1|A0A1L2BPJ1_HUMAN
2546.5	4145	13576	tr|A0A1R3UDR5|A0A1R3UDR5_HUMAN;tr|M0QZV0|M0QZV0_HUMAN;tr|M0R151|M0R151_HUMAN;tr|A0A0A0MR55|A0A0A0MR55_HUMAN;tr|M0QYW4|M0QYW4_HUMAN;tr|A0A2I4PZK7|A0A2I4PZK7_HUMAN;tr|M0QZI8|M0QZI8_HUMAN
2689.7	9556.4	3521.5	tr|A0A1U9X7I0|A0A1U9X7I0_HUMAN;tr|A0A1U9X7H8|A0A1U9X7H8_HUMAN;tr|A0A1U9X7H7|A0A1U9X7H7_HUMAN;tr|A0A1U9X7H6|A0A1U9X7H6_HUMAN;tr|A0A1U9X7H5|A0A1U9X7H5_HUMAN;tr|A0A1U9X7H4|A0A1U9X7H4_HUMAN;tr|A0A1U9X7H2|A0A1U9X7H2_HUMAN;tr|B4E1Z4|B4E1Z4_HUMAN;tr|E7ETN3|E7ETN3_HUMAN;tr|H7C5H1|H7C5H1_HUMAN;tr|A0A0G2JH38|A0A0G2JH38_HUMAN
3220.7	1459.2	0	tr|A0A1W6IYI5|A0A1W6IYI5_HUMAN;tr|A0A1W6IYJ6|A0A1W6IYJ6_HUMAN
42296	43168	26767	tr|A0A1W6IYJ1|A0A1W6IYJ1_HUMAN
76095	224000	80188	tr|A0A286YES1|A0A286YES1_HUMAN;tr|Q8NF17|Q8NF17_HUMAN;tr|Q6N030|Q6N030_HUMAN;tr|Q5EBM2|Q5EBM2_HUMAN;tr|Q86TT2|Q86TT2_HUMAN
1481.5	0	0	tr|E9PNW4|E9PNW4_HUMAN;tr|A0A2U3TZL5|A0A2U3TZL5_HUMAN;tr|Q6FHM9|Q6FHM9_HUMAN;tr|E9PR17|E9PR17_HUMAN;tr|H0YET2|H0YET2_HUMAN
0	8594	0	tr|A0A2U8J8D9|A0A2U8J8D9_HUMAN;tr|A0A2U8J909|A0A2U8J909_HUMAN;tr|A0A0F7TAV4|A0A0F7TAV4_HUMAN;tr|A0A125QYY4|A0A125QYY4_HUMAN
7997.6	7655.2	8253.4	tr|A0A2U8J967|A0A2U8J967_HUMAN
4925.5	5478.5	5158.4	tr|A0N5G1|A0N5G1_HUMAN
5676.6	5913.5	0	tr|A0N5G3|A0N5G3_HUMAN
0	0	5938.1	tr|A2J1N5|A2J1N5_HUMAN;tr|A0A2U8J8R4|A0A2U8J8R4_HUMAN;tr|A0A2U8J8Q6|A0A2U8J8Q6_HUMAN;tr|A0A2U8J931|A0A2U8J931_HUMAN
23480	42287	35547	tr|A2KBC8|A2KBC8_HUMAN;tr|A2KBC7|A2KBC7_HUMAN;tr|A2KBC6|A2KBC6_HUMAN;tr|A2KBC5|A2KBC5_HUMAN;tr|A2KBC4|A2KBC4_HUMAN;tr|A2KBC3|A2KBC3_HUMAN;tr|A2KBC2|A2KBC2_HUMAN;tr|A2KBC0|A2KBC0_HUMAN;tr|A2KBB9|A2KBB9_HUMAN;tr|A2KBC1|A2KBC1_HUMAN;tr|A2IPI3|A2IPI3_HUMAN;tr|A2IPI2|A2IPI2_HUMAN
33022	36347	45559	tr|A2NB45|A2NB45_HUMAN;tr|B7ZMG8|B7ZMG8_HUMAN;tr|A0A087X0Q4|A0A087X0Q4_HUMAN;tr|A2IPI1|A2IPI1_HUMAN
3831.7	5876.1	2579.3	tr|A2VCK8|A2VCK8_HUMAN
27331	22397	23896	tr|A8K5A4|A8K5A4_HUMAN;tr|A5PL27|A5PL27_HUMAN;tr|B7Z5Q2|B7Z5Q2_HUMAN;tr|Q1L857|Q1L857_HUMAN;tr|B3KTA8|B3KTA8_HUMAN
5247.5	5844.6	4725.2	tr|H0YAE9|H0YAE9_HUMAN;tr|D6RHI9|D6RHI9_HUMAN;tr|A6XND5|A6XND5_HUMAN;tr|D6REQ6|D6REQ6_HUMAN;tr|A0A087WZM2|A0A087WZM2_HUMAN
514100	732330	132450	tr|A7Y9J9|A7Y9J9_HUMAN
7470.3	11572	9613.8	tr|B4DL57|B4DL57_HUMAN;tr|A8K2M4|A8K2M4_HUMAN
32239	23929	29237	tr|A9X9L0|A9X9L0_HUMAN;tr|A8K2P8|A8K2P8_HUMAN;tr|B4DLJ5|B4DLJ5_HUMAN;tr|Q63HM4|Q63HM4_HUMAN;tr|A9X9K9|A9X9K9_HUMAN;tr|Q68DY8|Q68DY8_HUMAN
5917.7	6571.4	24980	tr|Q13707|Q13707_HUMAN;tr|B7Z6P1|B7Z6P1_HUMAN;tr|B3KW67|B3KW67_HUMAN;tr|D2JYH4|D2JYH4_HUMAN;tr|A8K3K1|A8K3K1_HUMAN;tr|F8WB63|F8WB63_HUMAN;tr|B8ZZJ2|B8ZZJ2_HUMAN;tr|C9JFL5|C9JFL5_HUMAN;tr|F6UVQ4|F6UVQ4_HUMAN;tr|F6QUT6|F6QUT6_HUMAN;tr|B7Z6I1|B7Z6I1_HUMAN;tr|Q7Z7J6|Q7Z7J6_HUMAN;tr|A6NL76|A6NL76_HUMAN;tr|B3KUD3|B3KUD3_HUMAN;tr|B4DUI8|B4DUI8_HUMAN
35577	100110	11804	tr|V9HWF5|V9HWF5_HUMAN;tr|A8K486|A8K486_HUMAN;tr|B2RE56|B2RE56_HUMAN;tr|F8WE65|F8WE65_HUMAN;tr|C9J5S7|C9J5S7_HUMAN;tr|B4DM82|B4DM82_HUMAN;tr|Q71V99|Q71V99_HUMAN
6178.9	5576.3	5280.9	tr|Q5JPJ9|Q5JPJ9_HUMAN;tr|B2RBR3|B2RBR3_HUMAN;tr|A8K4E0|A8K4E0_HUMAN
93485	18050	46234	tr|A8K5I6|A8K5I6_HUMAN
18724	6109.1	88747	tr|A8K739|A8K739_HUMAN
0	0	1994.7	tr|B4DZX0|B4DZX0_HUMAN;tr|Q53GX6|Q53GX6_HUMAN;tr|A8K7Q1|A8K7Q1_HUMAN;tr|Q96BA4|Q96BA4_HUMAN;tr|H7BZI1|H7BZI1_HUMAN
0	2985.3	0	tr|B4E0I2|B4E0I2_HUMAN;tr|A8K9E4|A8K9E4_HUMAN;tr|B4E0T0|B4E0T0_HUMAN;tr|H7C1M3|H7C1M3_HUMAN
14907	5594.1	7590.9	tr|C9JMC5|C9JMC5_HUMAN;tr|A8MYB8|A8MYB8_HUMAN;tr|E9PNN6|E9PNN6_HUMAN;tr|Q6PKA6|Q6PKA6_HUMAN;tr|I3L3W9|I3L3W9_HUMAN;tr|I3L4E5|I3L4E5_HUMAN;tr|I3L1H6|I3L1H6_HUMAN
1331.6	2294.5	1754.6	tr|B0AZV6|B0AZV6_HUMAN;tr|D3DTE6|D3DTE6_HUMAN;tr|V9HW48|V9HW48_HUMAN
952.34	4353.1	0	tr|B3KRK8|B3KRK8_HUMAN;tr|B0YJC4|B0YJC4_HUMAN;tr|V9HWE1|V9HWE1_HUMAN;tr|Q53HU8|Q53HU8_HUMAN;tr|B0YJC5|B0YJC5_HUMAN
10643	8442.3	13689	tr|B1AN48|B1AN48_HUMAN
5722.4	23964	547650	tr|B2R4C5|B2R4C5_HUMAN;tr|F8VV32|F8VV32_HUMAN;tr|A0A0B4J259|A0A0B4J259_HUMAN
4142	397270	2387.1	tr|B2R4M6|B2R4M6_HUMAN
0	39649	0	tr|Q0VAS5|Q0VAS5_HUMAN;tr|B2R4R0|B2R4R0_HUMAN;tr|Q6B823|Q6B823_HUMAN
3153.3	6084.6	4900.4	tr|V9HWH9|V9HWH9_HUMAN;tr|B2R5H0|B2R5H0_HUMAN
179.28	1003.8	0	tr|Q53FC7|Q53FC7_HUMAN;tr|B3KSM6|B3KSM6_HUMAN;tr|B2R6X5|B2R6X5_HUMAN;tr|B4DHP5|B4DHP5_HUMAN
1202.2	1026.1	5742.6	tr|D6RFL4|D6RFL4_HUMAN;tr|F1C4A7|F1C4A7_HUMAN;tr|B2R888|B2R888_HUMAN
0	1531.5	0	tr|B2R8I2|B2R8I2_HUMAN;tr|Q68DR3|Q68DR3_HUMAN
466.93	2808.7	2229.9	tr|Q5T0R7|Q5T0R7_HUMAN;tr|Q5T0R6|Q5T0R6_HUMAN;tr|Q5T0R5|Q5T0R5_HUMAN;tr|Q5T0R4|Q5T0R4_HUMAN;tr|Q5T0R3|Q5T0R3_HUMAN;tr|Q5T0R2|Q5T0R2_HUMAN;tr|Q5T0R1|Q5T0R1_HUMAN;tr|B4DI38|B4DI38_HUMAN;tr|D3DPU2|D3DPU2_HUMAN;tr|B2RDY9|B2RDY9_HUMAN;tr|Q5T0R9|Q5T0R9_HUMAN;tr|B4DNW7|B4DNW7_HUMAN
0	154510	148280	tr|B2ZDQ1|B2ZDQ1_HUMAN;tr|X6R8F3|X6R8F3_HUMAN
0	5227.8	14086	tr|B3KNK9|B3KNK9_HUMAN
6233.8	8872.3	29226	tr|Q5H9A7|Q5H9A7_HUMAN;tr|Q58P21|Q58P21_HUMAN;tr|Q6FGX5|Q6FGX5_HUMAN;tr|B3KQF4|B3KQF4_HUMAN;tr|Q5H9B5|Q5H9B5_HUMAN;tr|H0Y789|H0Y789_HUMAN
48252	33453	45647	tr|B3KVV6|B3KVV6_HUMAN
7512	16889	10042	tr|B4DJI2|B4DJI2_HUMAN;tr|K7EKL3|K7EKL3_HUMAN
0	243.73	950.91	tr|Q5SX87|Q5SX87_HUMAN;tr|Q6IAT1|Q6IAT1_HUMAN;tr|B4DLV7|B4DLV7_HUMAN;tr|V9GYF8|V9GYF8_HUMAN;tr|Q5SX90|Q5SX90_HUMAN;tr|Q5SX86|Q5SX86_HUMAN;tr|Q5SX91|Q5SX91_HUMAN
0	2143.3	0	tr|B4DPN0|B4DPN0_HUMAN;tr|D9IWP9|D9IWP9_HUMAN;tr|J3KS17|J3KS17_HUMAN;tr|J3QRN2|J3QRN2_HUMAN;tr|J3QLI0|J3QLI0_HUMAN
1926.1	2432.9	0	tr|B4DPP8|B4DPP8_HUMAN;tr|D3DNU8|D3DNU8_HUMAN;tr|B4E1C2|B4E1C2_HUMAN
3144.7	0	0	tr|B4DQ50|B4DQ50_HUMAN
4747.1	0	2575.8	tr|B4DU44|B4DU44_HUMAN;tr|B4DWR5|B4DWR5_HUMAN
184430	71997	171130	tr|B4DUH8|B4DUH8_HUMAN;tr|F8W148|F8W148_HUMAN
10344	42389	18633	tr|B4DVJ0|B4DVJ0_HUMAN;tr|B4DE36|B4DE36_HUMAN;tr|A0A0A0MTS2|A0A0A0MTS2_HUMAN;tr|A0A2U3TZU2|A0A2U3TZU2_HUMAN;tr|A0A1W6AYU6|A0A1W6AYU6_HUMAN;tr|K7EQ48|K7EQ48_HUMAN
0	8592	2086	tr|B4DWK8|B4DWK8_HUMAN;tr|Q8TAK2|Q8TAK2_HUMAN
0	765	0	tr|E5RFU9|E5RFU9_HUMAN;tr|E7EWP9|E7EWP9_HUMAN;tr|B4DWS3|B4DWS3_HUMAN;tr|B4DRW4|B4DRW4_HUMAN
31973	84922	59811	tr|B4E0X1|B4E0X1_HUMAN;tr|H0YLF3|H0YLF3_HUMAN;tr|F5H6I0|F5H6I0_HUMAN;tr|A6XND9|A6XND9_HUMAN;tr|A6XMH4|A6XMH4_HUMAN;tr|A6XMH5|A6XMH5_HUMAN
0	0	1716.2	tr|B4E112|B4E112_HUMAN;tr|E9PP50|E9PP50_HUMAN;tr|V9HWI5|V9HWI5_HUMAN;tr|E9PLJ3|E9PLJ3_HUMAN;tr|E9PS23|E9PS23_HUMAN;tr|E9PQB7|E9PQB7_HUMAN;tr|G3V1A4|G3V1A4_HUMAN;tr|E9PK25|E9PK25_HUMAN
595570	916160	488480	tr|B4E1B2|B4E1B2_HUMAN
43788	34794	35005	tr|B4E1D3|B4E1D3_HUMAN;tr|V9HVY1|V9HVY1_HUMAN;tr|D6REL8|D6REL8_HUMAN;tr|D3DP13|D3DP13_HUMAN
0	2013.2	1908.5	tr|B4E1H9|B4E1H9_HUMAN;tr|V9HWF4|V9HWF4_HUMAN;tr|B4DHM5|B4DHM5_HUMAN;tr|B4DHB3|B4DHB3_HUMAN;tr|V9HW85|V9HW85_HUMAN;tr|A0A140VJR3|A0A140VJR3_HUMAN
100180	84981	258070	tr|B4E209|B4E209_HUMAN
30032	84067	33655	tr|B4E262|B4E262_HUMAN
3404.6	3360.8	0	tr|B4E2U0|B4E2U0_HUMAN;tr|K7EMN2|K7EMN2_HUMAN;tr|K7EM49|K7EM49_HUMAN;tr|K7EPF6|K7EPF6_HUMAN
10939	7995.1	25311	tr|B4E3A8|B4E3A8_HUMAN;tr|V9HWH1|V9HWH1_HUMAN
10243	9077.6	11921	tr|B6V682|B6V682_HUMAN
0	771.37	1565.2	tr|B7Z7N4|B7Z7N4_HUMAN;tr|B7Z3J4|B7Z3J4_HUMAN
7650	26564	12350	tr|B7Z507|B7Z507_HUMAN
139.12	358.28	0	tr|B7Z5V2|B7Z5V2_HUMAN;tr|V9HW42|V9HW42_HUMAN;tr|Q6NUR7|Q6NUR7_HUMAN;tr|E7EQR4|E7EQR4_HUMAN;tr|B7Z437|B7Z437_HUMAN;tr|B2R6J2|B2R6J2_HUMAN;tr|J7M2B1|J7M2B1_HUMAN
0	0	0	tr|B7Z747|B7Z747_HUMAN
2204.6	917.98	0	tr|B7Z795|B7Z795_HUMAN
3860.4	14856	13441	tr|C9JV77|C9JV77_HUMAN;tr|B7Z8Q2|B7Z8Q2_HUMAN;tr|B7Z556|B7Z556_HUMAN
3228.8	3441.9	2393.2	tr|B7ZLF8|B7ZLF8_HUMAN
0	1959.2	0	tr|B9A041|B9A041_HUMAN;tr|C9JF79|C9JF79_HUMAN;tr|V9HWF2|V9HWF2_HUMAN;tr|C9JRL4|C9JRL4_HUMAN;tr|B8ZZ51|B8ZZ51_HUMAN
18283	17684	9536.7	tr|D0PNI1|D0PNI1_HUMAN;tr|B0AZS6|B0AZS6_HUMAN;tr|E7EX29|E7EX29_HUMAN;tr|B7Z2E6|B7Z2E6_HUMAN;tr|H0YB80|H0YB80_HUMAN;tr|E7ESK7|E7ESK7_HUMAN
6568.9	69825	28002	tr|U3KPS2|U3KPS2_HUMAN;tr|D6CHE9|D6CHE9_HUMAN
411440	404300	284430	tr|D6RD17|D6RD17_HUMAN;tr|D6RHJ6|D6RHJ6_HUMAN
36760	53920	44120	tr|D9YZU5|D9YZU5_HUMAN;tr|C8C504|C8C504_HUMAN;tr|Q14473|Q14473_HUMAN;tr|Q4TZM4|Q4TZM4_HUMAN;tr|Q9BWU5|Q9BWU5_HUMAN;tr|Q8IZI0|Q8IZI0_HUMAN;tr|Q6V0K9|Q6V0K9_HUMAN;tr|Q52MT0|Q52MT0_HUMAN;tr|Q3LR79|Q3LR79_HUMAN;tr|Q0Z944|Q0Z944_HUMAN;tr|E9NGZ5|E9NGZ5_HUMAN;tr|B3VL05|B3VL05_HUMAN;tr|Q9BWV6|Q9BWV6_HUMAN;tr|A0A2R8Y7R2|A0A2R8Y7R2_HUMAN;tr|Q9GZL9|Q9GZL9_HUMAN;tr|Q9UK54|Q9UK54_HUMAN;tr|B3VL86|B3VL86_HUMAN;…
42538	16798	47440	tr|E7DVW5|E7DVW5_HUMAN;tr|I6L8B7|I6L8B7_HUMAN
0	0	0	tr|E7ERK6|E7ERK6_HUMAN;tr|H0YLK8|H0YLK8_HUMAN;tr|E5RG36|E5RG36_HUMAN;tr|E5RGB0|E5RGB0_HUMAN;tr|E5RH61|E5RH61_HUMAN;tr|E5RJZ5|E5RJZ5_HUMAN;tr|E7ETB4|E7ETB4_HUMAN;tr|Q5ISQ2|Q5ISQ2_MACFA
6792.3	13350	4011.8	tr|Q53HF2|Q53HF2_HUMAN;tr|E9PKE3|E9PKE3_HUMAN;tr|V9HW22|V9HW22_HUMAN;tr|Q53GZ6|Q53GZ6_HUMAN;tr|B3KTV0|B3KTV0_HUMAN;tr|E9PQQ4|E9PQQ4_HUMAN;tr|E9PQK7|E9PQK7_HUMAN;tr|E9PK54|E9PK54_HUMAN;tr|E9PLF4|E9PLF4_HUMAN;tr|B4DTX2|B4DTX2_HUMAN;tr|E9PN89|E9PN89_HUMAN;tr|E9PNE6|E9PNE6_HUMAN;tr|Q96IS6|Q96IS6_HUMAN;tr|E9PPY6|E9PPY6_HUMAN;tr|A0A024R6B5|A0A024R6B5_HUMAN
117250	116900	273950	tr|F5H386|F5H386_HUMAN;tr|B4E1M1|B4E1M1_HUMAN
0	2399.1	0	tr|G1UI32|G1UI32_HUMAN;tr|V9HWC3|V9HWC3_HUMAN;tr|A8MV33|A8MV33_HUMAN;tr|F2Z2Y4|F2Z2Y4_HUMAN
0	0	10417	tr|G3V1M9|G3V1M9_HUMAN;tr|Q86YA1|Q86YA1_HUMAN;tr|Q7M4Q5|Q7M4Q5_HUMAN;tr|A0A0D9SET1|A0A0D9SET1_HUMAN;tr|A0A0G2JQ42|A0A0G2JQ42_HUMAN;tr|G3V1R1|G3V1R1_HUMAN;tr|A0A0G2JRP6|A0A0G2JRP6_HUMAN;tr|A5D903|A5D903_HUMAN;tr|A0A0G2JMN8|A0A0G2JMN8_HUMAN;tr|A0A0G2JM13|A0A0G2JM13_HUMAN;tr|A0A0G2JR74|A0A0G2JR74_HUMAN
5742.9	6261.7	3363.2	tr|J3QR68|J3QR68_HUMAN;tr|H0Y300|H0Y300_HUMAN;tr|A0A0C4DGL8|A0A0C4DGL8_HUMAN;tr|Q6NSB4|Q6NSB4_HUMAN;tr|A0A087WU08|A0A087WU08_HUMAN;tr|Q6PEJ8|Q6PEJ8_HUMAN;tr|B3KP77|B3KP77_HUMAN
6388.1	3621	11466	tr|H0YC35|H0YC35_HUMAN;tr|B4DW11|B4DW11_HUMAN;tr|H0YAS8|H0YAS8_HUMAN
2984.3	3093.1	0	tr|H0YFH1|H0YFH1_HUMAN
1349.5	578.28	1309.7	tr|H0YGG5|H0YGG5_HUMAN
102320	80608	100880	tr|H9ZYJ2|H9ZYJ2_HUMAN
1971.7	0	4942.7	tr|I3L3D5|I3L3D5_HUMAN
78311	106340	178980	tr|J3KPA1|J3KPA1_HUMAN;tr|B4E1S8|B4E1S8_HUMAN
142590	97333	101360	tr|J3QLC9|J3QLC9_HUMAN;tr|H3BS21|H3BS21_HUMAN
1526.4	12817	4423.2	tr|J3QSF7|J3QSF7_HUMAN
0	11614	0	tr|K7EJ44|K7EJ44_HUMAN
0	4208.7	0	tr|Q0ZCF6|Q0ZCF6_HUMAN
112250	105200	172120	tr|Q53GK6|Q53GK6_HUMAN;tr|Q53G99|Q53G99_HUMAN;tr|Q53G76|Q53G76_HUMAN;tr|Q1KLZ0|Q1KLZ0_HUMAN;tr|A0A2R8Y793|A0A2R8Y793_HUMAN;tr|B4DW52|B4DW52_HUMAN;tr|B4E335|B4E335_HUMAN;tr|Q8WVW5|Q8WVW5_HUMAN;tr|B3KWQ3|B3KWQ3_HUMAN;tr|Q6PJ43|Q6PJ43_HUMAN;tr|B7ZAP6|B7ZAP6_HUMAN
2014.1	0	0	tr|Q2I377|Q2I377_HUMAN
549290	105030	130060	tr|Q53F26|Q53F26_HUMAN
4671.8	7035.8	8202.9	tr|Q6P6D7|Q6P6D7_HUMAN;tr|Q6FHU2|Q6FHU2_HUMAN;tr|Q53G35|Q53G35_HUMAN;tr|Q0D2Q6|Q0D2Q6_HUMAN;tr|Q6FHK8|Q6FHK8_HUMAN;tr|B4DKL5|B4DKL5_HUMAN
66529	88165	82606	tr|Q53H26|Q53H26_HUMAN;tr|A0A0K0K1H8|A0A0K0K1H8_HUMAN;tr|Q06AH7|Q06AH7_HUMAN;tr|B4DI57|B4DI57_HUMAN;tr|B4DHZ6|B4DHZ6_HUMAN
3020.1	14046	5835.6	tr|Q5IST7|Q5IST7_MACFA;tr|V9HWB4|V9HWB4_HUMAN;tr|B4DEF7|B4DEF7_HUMAN
12794	0	7080.3	tr|Q5K684|Q5K684_HUMAN
456.4	945.18	0	tr|Q5VY30|Q5VY30_HUMAN
0	0	171560	tr|Q6ZW64|Q6ZW64_HUMAN;tr|Q96DK0|Q96DK0_HUMAN;tr|Q6N092|Q6N092_HUMAN
6041.8	10344	8734.1	tr|Q6NS95|Q6NS95_HUMAN;tr|A0M8Q9|A0M8Q9_HUMAN;tr|A0A0B4J231|A0A0B4J231_HUMAN;tr|Q6GMW4|Q6GMW4_HUMAN;tr|Q5CZ94|Q5CZ94_HUMAN;tr|Q6PIK1|Q6PIK1_HUMAN;tr|Q6P2J1|Q6P2J1_HUMAN;tr|Q6GMW6|Q6GMW6_HUMAN;tr|Q96E61|Q96E61_HUMAN;tr|Q6P5S3|Q6P5S3_HUMAN;tr|Q6GMV7|Q6GMV7_HUMAN;tr|Q6DHW4|Q6DHW4_HUMAN
21078000	6609700	6923300	tr|Q6NSB3|Q6NSB3_HUMAN
5542	6145.1	5701.5	tr|Q6ZWK7|Q6ZWK7_HUMAN
306140	217680	88810	tr|Q76LA1|Q76LA1_HUMAN
28664	15686	46924	tr|Q86TT1|Q86TT1_HUMAN
0	0	2213.5	tr|Q96JD0|Q96JD0_HUMAN;tr|Q5NV88|Q5NV88_HUMAN;tr|Q96JD1|Q96JD1_HUMAN
2547400	2297000	2512200	tr|Q96K68|Q96K68_HUMAN;tr|Q9UP60|Q9UP60_HUMAN;tr|Q8NCL6|Q8NCL6_HUMAN;tr|Q6MZW0|Q6MZW0_HUMAN;tr|A0A286YEY1|A0A286YEY1_HUMAN;tr|Q8WY24|Q8WY24_HUMAN;tr|Q6N090|Q6N090_HUMAN
52561	80607	37973	tr|Q9BS19|Q9BS19_HUMAN
5445.2	5719.7	3352.5	tr|Q9HCC1|Q9HCC1_HUMAN
22552	40047	43649	tr|Q9UL78|Q9UL78_HUMAN
45349	102180	69104	tr|S6BAM6|S6BAM6_HUMAN;tr|S6C4Q7|S6C4Q7_HUMAN;tr|S6BGE0|S6BGE0_HUMAN;tr|S6BAN1|S6BAN1_HUMAN;tr|S6B2A6|S6B2A6_HUMAN
3509.5	4519.5	1770.6	tr|S6BGD4|S6BGD4_HUMAN
525910	624690	473660	tr|S6BGD6|S6BGD6_HUMAN;tr|Q8NEJ1|Q8NEJ1_HUMAN
10630	6543.2	23561	tr|V9HVZ4|V9HVZ4_HUMAN;tr|B4DRV9|B4DRV9_HUMAN;tr|Q0QET7|Q0QET7_HUMAN;tr|Q2TSD0|Q2TSD0_HUMAN;tr|E7EUT5|E7EUT5_HUMAN
597350	596290	804740	tr|V9HW34|V9HW34_HUMAN;tr|Q6PJF2|Q6PJF2_HUMAN;tr|Q6PIL8|Q6PIL8_HUMAN
29670	59794	26427	tr|V9HWA9|V9HWA9_HUMAN;tr|B4E216|B4E216_HUMAN
0	3498.1	0	tr|V9HWC0|V9HWC0_HUMAN;tr|Q6PJT4|Q6PJT4_HUMAN
16652	18694	9176.5	tr|V9HWD8|V9HWD8_HUMAN;tr|M0R009|M0R009_HUMAN;tr|B3KP79|B3KP79_HUMAN
87239	51102	48441	tr|V9HWE9|V9HWE9_HUMAN;tr|A8MX94|A8MX94_HUMAN
34227	41162	7550.6	tr|V9HWF6|V9HWF6_HUMAN
43866	53717	31826	tr|V9HWI6|V9HWI6_HUMAN;tr|D6RF35|D6RF35_HUMAN;tr|D6RBJ7|D6RBJ7_HUMAN
21712	54165	13409	tr|V9HWK1|V9HWK1_HUMAN;tr|Q53HE2|Q53HE2_HUMAN;tr|B4DUI5|B4DUI5_HUMAN;tr|Q2QD09|Q2QD09_HUMAN
0	546.04	0	tr|X6RJP6|X6RJP6_HUMAN;tr|B7Z5A2|B7Z5A2_HUMAN
41844	7696.8	24642	tr|B7UCZ3|B7UCZ3_9RHAB;sp|P03520|PHOSP_VSIVA;tr|Q89487|Q89487_9RHAB;sp|Q8B0I3|PHOSP_VSIVN;tr|W5U2W7|W5U2W7_9RHAB;tr|A6H4P2|A6H4P2_9RHAB;tr|A0A0F6QNA7|A0A0F6QNA7_9RHAB;tr|A0A0F6QN96|A0A0F6QN96_9RHAB;tr|A0A0F6QN84|A0A0F6QN84_9RHAB;tr|A0A0F6QN82|A0A0F6QN82_9RHAB;sp|P04880|PHOSP_VSIVM;sp|P04879|PHOSP_VSIVG
297910	51587	303060	tr|B7UCZ5|B7UCZ5_9RHAB;sp|P03522|GLYCO_VSIVA;tr|B7UCZ6|B7UCZ6_9RHAB;tr|F8S860|F8S860_9RHAB;tr|F8S838|F8S838_9RHAB;tr|F8S835|F8S835_9RHAB;tr|A6H4P4|A6H4P4_9RHAB;tr|A0A0F6QPJ6|A0A0F6QPJ6_9RHAB;tr|A0A0F6QPI9|A0A0F6QPI9_9RHAB;tr|A0A0F6QPI6|A0A0F6QPI6_9RHAB;tr|A0A0F6QPI4|A0A0F6QPI4_9RHAB;tr|A0A0F6QPH5|A0A0F6QPH5_9RHAB;tr|A0A0F6QPH0|A0A0F6QPH0_9RHAB;sp|P04884|GLYCO_VSIVO;sp|P04883|GLYCO_VSIVG;tr|Q89000…
24538	5663.5	23239	sp|P0C2X0|VGLG_VSIVM
9424.9	15282	8454.5	sp|Q8IY21|DDX60_HUMAN
521.12	2679.5	0	tr|A0A140DCB2|A0A140DCB2_9RHAB
48025	2955.8	49745	tr|B7UCZ7|B7UCZ7_9RHAB;tr|A6H4Q0|A6H4Q0_9RHAB;tr|A4UIJ9|A4UIJ9_9RHAB;tr|W8GRJ8|W8GRJ8_9RHAB;tr|W8GRI5|W8GRI5_9RHAB;tr|W8GRI0|W8GRI0_9RHAB;sp|Q98776|L_VSIVM;tr|A6H4P5|A6H4P5_9RHAB;tr|A0A0F6T5L0|A0A0F6T5L0_9RHAB;tr|A0A0F6T5K1|A0A0F6T5K1_9RHAB;tr|A0A0F6T5I1|A0A0F6T5I1_9RHAB;tr|A0A0F6T5H7|A0A0F6T5H7_9RHAB;tr|A0A0F6T5F0|A0A0F6T5F0_9RHAB;tr|A0A0F6T4T5|A0A0F6T4T5_9RHAB;tr|A0A0F6T4Q8|A0A0F6T4Q8_9RHAB;tr|…
0	0	0	tr|B3FRL1|B3FRL1_9RHAB
60887	45617	61128	tr|B3FRL5|B3FRL5_9RHAB
546280	117230	610030	tr|B7UCZ2|B7UCZ2_9RHAB;tr|A0A0F6QND5|A0A0F6QND5_9RHAB;tr|A0A0F6QND2|A0A0F6QND2_9RHAB;tr|A0A0F6QNC7|A0A0F6QNC7_9RHAB;tr|A0A0F6QNC4|A0A0F6QNC4_9RHAB;tr|A0A0F6QNC1|A0A0F6QNC1_9RHAB;tr|A0A0F6QNB8|A0A0F6QNB8_9RHAB;tr|A0A0F6QNB5|A0A0F6QNB5_9RHAB;tr|A6H4P1|A6H4P1_9RHAB;tr|A0A140DCD8|A0A140DCD8_9RHAB;sp|Q77E03|NCAP_VSIVN;sp|P03521|NCAP_VSIVA;tr|W8GMY9|W8GMY9_9RHAB;tr|Q88992|Q88992_9RHAB;sp|Q8B0H9|NCAP_VS…
186370	37615	294010	tr|B7UCZ4|B7UCZ4_9RHAB;tr|A6H4P3|A6H4P3_9RHAB;sp|P03519|MATRX_VSIVA;tr|A0A0F6T4Q6|A0A0F6T4Q6_9RHAB;tr|A0A0F6QME7|A0A0F6QME7_9RHAB;tr|A0A140DCE0|A0A140DCE0_9RHAB;sp|Q8B0I2|MATRX_VSIVN;sp|Q8B0H7|MATRX_VSIVS;tr|A0A0F6T5G7|A0A0F6T5G7_9RHAB;tr|A0A0F6T4N3|A0A0F6T4N3_9RHAB;sp|Q8B0H2|MATRX_VSIVC;tr|A0A0F6QME3|A0A0F6QME3_9RHAB;tr|W8GIR8|W8GIR8_9RHAB;tr|A6H4P8|A6H4P8_9RHAB;tr|A4UIJ7|A4UIJ7_9RHAB;tr|W8GIQ5|…
458.9	0	0	tr|I7DDJ0|I7DDJ0_9RHAB
328.82	0	0	tr|I7DDK7|I7DDK7_9RHAB
0	0	7568.9	tr|Q89006|Q89006_9RHAB
17057	3651.5	56820	tr|W8GW97|W8GW97_9RHAB
LFQ intensity (contaminants)			Potential contaminant	Reverse	Majority protein IDs
483480	476720	543090	+		CON__P00761
515510	336580	558920	+		CON__P00761
0	11502	6300.6	+		CON__P01966
792.15	2244.9	0	+		tr|B4DWU6|B4DWU6_HUMAN
0	6657.8	6199.9	+		CON__P02584
5224800	6210300	4960000	+		CON__P02768-1;tr|F6KPG5|F6KPG5_HUMAN
9546400	10468000	6555000	+		CON__P02768-1;tr|F6KPG5|F6KPG5_HUMAN
50563	99400	87058	+		tr|H6VRG0|H6VRG0_HUMAN;tr|H6VRF8|H6VRF8_HUMAN
67190	23971	123540	+		tr|H6VRG0|H6VRG0_HUMAN;tr|H6VRF8|H6VRF8_HUMAN
24453	27369	35574	+		CON__P13645
11130	6143.9	37607	+		CON__P13645
6552	11819	7239.6	+		CON__P35527;tr|K7EQQ3|K7EQQ3_HUMAN
20811	6192.1	29708	+		CON__P35527;tr|K7EQQ3|K7EQQ3_HUMAN
2743.3	12221	7688.5	+		CON__P35908v2;CON__P35908
2842	0	26720	+		CON__P35908v2;CON__P35908
13187	84039	30599	+		CON__Q3MHH8
22434	6275	0	+		CON__Q3MHH8
0	0	33435		+	REV__tr|A0A0D9SET1|A0A0D9SET1_HUMAN
4727.3	3182.3	0		+	REV__tr|A0A0D9SET1|A0A0D9SET1_HUMAN
